# Supplementary material for: The epigenetic factor Zrf1 regulates intestinal stem cell proliferation during midgut regeneration
Source: PLoS Genet. 2025 Oct 27;21(10):e1011910. doi: 10.1371/journal.pgen.1011910 (PMC12574921; doi:10.1371/journal.pgen.1011910)
Supplement: S1 Data — Fig 1A: Table A in S1 Data. Fig 1B: Table B in S1 Data. Fig 1C: Table C in S1 Data. Fig 1F: Table D in S1 Data. Fig 1K: Table E in S1 Data. Fig 1L: Table F in S1 Data. S1D Fig: Table G in S1 Data. S1E Fig: Table H in S1 Data. Fig 2A: Table I in S1 Data. Fig 2B: Table J in S1 Data. Fig 2C: Table K in S1 Data. Fig 2D: Table L in S1 Data. Fig 2I: Table M in S1 Data. Fig 2J: Table N in S1 Data. Fig 2K: Table O in S1 Data. Fig 2L: Table P in S1 Data. Fig 2M: Table Q in S1 Data. Fig 2N: Table R in S1 Data. Fig 2O: Table S in S1 Data. Fig 2P: Table T in S1 Data. Fig 4B: Table U in S1 Data. Fig 4C: Table V in S1 Data. Fig 5B: Table W in S1 Data. Fig 5D: Table X in S1 Data. Fig 5F: Table Y in S1 Data. (XLSX) [file pgen.1011910.s007.xlsx]

## Sheet: Table A
S1 Data - Table A: Data for FIG.1A
		HMC05212	10565R-3	KK103231	GD8761	JF02257	GLC01418	HMC05105	HMS02823	HMC03325	HMC04792	KK107466	GD11590	JF03094	HMS01252	GD4750	JF02117	HMS02188	HMC06368	JF02538	EcR97	HMC03114
	EGT>Luc-i	EGT>CG10565-i (BL62205)	EGT>CG10565-i (BL43205)	EGT>CG15514-i (V106704)	EGT>CG15514-i (V19147)	EGT>Eip75B-i (BL26717)	EGT>Eip75B-i (BL43231)	EGT>mamo-i (BL60111)	EGT>mamo-i (BL44103)	EGT>mamo-i (BL51770)	EGT>Blimp1-i (BL57479)	EGT>Blimp1-i (V108374)	EGT>Blimp1-i (V34978)	EGT>sna-i (BL28679)	EGT>sna-i (BL34906)	EGT>HmgZ-i (V12773)	EGT>HmgZ-i (BL26219)	EGT>Trl-i (BL40940)	EGT>Trl-i (BL67265)	EGT>EcR-i (BL29374)	EGT>EcR-i (BL9326)	EGT>EcR-i (BL50712)
1	11	1	0	0	0	1	1	0	0	0	0	1	0	0	5	0	4	0	0	10	8	8
2	1	0	0	0	1	4	0	0	0	0	1	6	0	2	5	0	1	0	12	0	19	7
3	1	0	0	0	0	0	0	0	0	1	0	0	0	7	20	0	2	1	1	0	2	1
4	6	0	0	0	0	0	0	0	0	3	5	0	0	1	2	0	1	0	5	12	10	1
5	21	0	0	0	0	0	0	1	0	3	1	0	0	0	5	0	2	0	0	9	7	22
6	8	0	0	0	0	0	18	0	1	3	0	4	0	5	0	0	1	1	0	6	0	1
7	5	0	0	0	12	2	1	0	0	1	5	0	0	1	0	0	2	0	3	7	3	3
8	10	0	0	0	0	0	12	0	1	0	1	0	0	0	1	0	1	0	0	4	1	15
9	14	0	0	0	0	0	0	0	0	9	5	0	2	1	0	0	0	4	0	5	0	18
10	13	0	2	0	3	0	2	0	1	1	0	0	0	0	0	0	0	1	0	9	18	0
11	1	0	0	0	2	0	0	0	0	0	0	0	0	0	0	0	1	0	0	5	2	19
12	6	0	0	0	5	0	0	1	0	4	0	4	1	13	1	0	2	0	40	1	1	2
13	12	0	0	0	8	0	0	0	7	0	6	0	0	1	0	0	1	0	0	0	8	1
14	4	0	0	0	0	0	5	0	0	17	0	0	0	0	8	0	2	0	1	0	1	6
15	2	0		0	2	0	0	0	13	1	2	0	0	0	9	0	2	0	0	0	0	5
16	14	0		1	4	0	4	0	0	1	2	0	2	0	5	0	1	0	0	4	6	0
17	0	0		0	4	1	0	0		0	4	0	1	4	5	0	2	0	0	0	2	1
18	30	1		0	5	0	0			2	14	0	0	1	13	0	3	0	0	1	0	4
19	9	0		0	3	0	0			0		0	2	0	3	22	0	0	1	2	0	4
20	3	0		0	1	0	2			0		2	5	0	0	0	9	0	4	11		21
21	3	0		2	1	0	0			17		3	0	1	2	0	4	0	3	0		1
22	9	0		0	0	0	1			1		0	1	1	1	0	1	0	0	3		26
23	3	0		0	0	0	1			0		1	0	0	3	0	0	0	8	4		12
24	17	0		1	2	0	1					0	0	0	9	0	0	0	0	23		2
25	0	0		0	0	0	1					2	1	1	7	0	2	0	3	0		4
26	28	0		0	1	5	0					17	0	8	11	3	12	0	0	0		0
27	40				0	0	1						1	13	4	0	4	2	0	2		0
28	8				0	0	2						0		1	0	0	0	0	2		0
29	13				2	1	0						0		0	0	16	0	9	9
30	23				0	1	0						0		1	0	1	0	2	6
31	12				0	0							0		0	0	7	0	0	16
32	8					0							0		0	0	6		0	1
33	1					0									2	0	0			0
34	2					0									0		4
35	5					4									1		10
36	1					0									2
37	0					2									37
38	15					1									0
39	1														0
40	34														2
41	5														0
42	8														0
43	3
44	6
45	5
46	3
47	3
48	5
49	10
50	4
51	12
52	16
53	7
54	3
55	14
56	15
57	11
58	1
59	25
60	3
61	2
62	7
63	15
64	26
65	32
66	15
67	5

## Sheet: Table B
S1 Data - Table B: Data for FIG.1B
Zrf1 expression in midguts relative to control using RpL32
	EGT>luc-i (BL31603)	EGT>CG10565-i (BL62205)	EGT>attP40 (V60200)	EGT>CG10565-i (GD38393)	EGT>CG10565-i (KK105149)
1	0.9639	0.5423	1.0187	0.3268	0.3724
2	0.9866	0.5691	0.7057	0.219	0.2341
3	0.8749	0.3588	1.1857	0.2244	0.2912
4	1.1746	0.2961	1.0899	0.0927	0.3653
				0.2312	0.3676

## Sheet: Table C
S1 Data - Table C: Data for FIG.1C
Zrf knockdown in intestinal progenitors (pH3 count)
	EGT>attP40 (V60200)	EGT>luc-i (BL31603)	EGT>CG10565-i (BL62205)	EGT>CG10565-i (10565R-3)	EGT>CG10565-i (BL43205)	EGT>Luc-i(BL31603) + Bleo	EGT>CG10565-i (BL62205) + Bleo	EGT>CG10565-i (BL43205) + Bleo	EGT>CG10565-i (KK105149) + Bleo	EGT>CG10565-i (GD38393) + Bleo	EGT>p35 + Bleo	EGT>p35 + CG10565-i (BL62205) + Bleo	EGT>DIAP + Bleo	EGT>DIAP+ CG10565-i (BL62205) + Bleo	EGT>Luc-i(BL31603) + PQ	EGT>CG10565-i (BL62205) + PQ	EGT>Luc-i(BL31603) + Ecc15	EGT>CG10565-i (BL62205) + Ecc15
1	0	11	1	0	0	13	0	0	0	0	3	2	8	0	18	0	68	0
2	6	1	0	0	0	28	0	0	0	0	15	0	5	0	17	1	77	0
3	7	1	0	0	0	13	0	0	1	1	37	0	6	0	7	0	40	0
4	18	6	0	0	0	75	0	0	0	0	19	0	4	0	5	0	47	0
5	4	21	0	0	0	11	0	0	0	0	0	0	16	0	22	6	36	0
6	1	8	0	0	0	9	0	0	0	0	17	0	46	0	22	0	32	0
7	25	5	0	0	0	33	0	0	0	0	42	2	9	0	19	0	88	0
8	7	10	0	0	0	34	0	0	0	0	2	0	9	13	16	0	55	0
9	0	14	0	5	0	23	0	0	0	0	31	0	16	0	3	2	72	0
10	8	13	0	0	2	40	1	0	0	0	0	0	11	0	28		72	0
11	3	1	0	0	0	27	0	0	0	0	14	0	18		23		78	0
12	2	6	0	2	0	17	0	0	2	0	37	0	9		7		57	0
13	7	12	0	1	0	26	0	0		0	35	0	13		19		97	0
14	18	4	0	0	0	30	0	0		0	13	0	7		19		69	0
15	14	2	0	0		12	0	0		0	14	2	18		4		65	0
16	3	14	0	0		51	0	0		0	10	0	14				38	0
17	7	0	0	0		18	0	0		0	35	0	9				41
18	8	30	1	0		6	0	0		0	8	0	10				66
19	16	9	0			54	0	0		0	10	0	17
20	3	3	0			27				0	18	0	7
21	17	3	0							0	9		3
22	16	9	0								11		20
23	16	3	0								10		18
24	12	17	0								28		18
25	0	0	0								21		10
26	0	28	0								0
27	1	40									14
28	24	8									14
29	2	13									3
30	1	23									31
31	2	12									1
32	1	8									12
33	2	1									43
34	0	2									4
35	22	5
36	16	1
37	2	0
38	7	15
39	31	1
40	2	34
41	0	5
42	14	8
43	4	3
44	3	6
45	4	5
46	32	3
47	0	3
48	19	5
49	11	10
50	3	4
51	1	12
52	7	16
53	23	7
54	8	3
55	5	14
56	7	15
57	5	11
58	5	1
59		25
60		3
61		2
62		7
63		15
64		26
65		32
66		15
67		5

## Sheet: Table D
S1 Data - Table D: Data for FIG.1F
%GFP cells
	EGT>Luc-i (BL31603) + Dl-LacZ + Bleo	EGT>zrf1-i (BL62205) + Dl-LacZ +Bleo	EsgF/O>Luc-i (BL31603) + Bleo	EGT>zrf1-i (BL62205) + Bleo	EGT>Cas9.P2 + intergenic gRNA (BEC)	EGT>Cas9.P2 + Zrf1 gRNA
1	38.99	16.8	45.93	21.15	70.99	19.56
2	46.86	17.56	47.42	20.73	42.8	16.93
3	71.69	12.14	47.03	10.22	52.67	16.24
4	32		75.94	15.5	54.43	21.09
5	54.57		70.53	22.27	41.23	23.07
6			58.76	11.19
7			70.65	17.58
8				18.76
9				18.2

## Sheet: Table E
S1 Data - Table E: Data for FIG.1K
Dl +ve cells (%GFP)
	EGT>Luc-i (BL31603) + Dl-LacZ	EGT>zrf1-i (BL62205) + Dl-LacZ
1	79.76	54.07
2	70.48	35.03
3	75.45	25.22
4	62.68
5	74.36

## Sheet: Table F
S1 Data - Table F: Data for FIG.1L
pH3 count
	EGT>Luc-i + Su(H)-Gal80	EGT>Zrf1-i + Su(H)-Gal80	EGT>Luc-i + Su(H)-Gal80 + Bleo	EGT>Zrf1-i + Su(H)-Gal80 + Bleo	Su(H)[ts]>Luc-i	Su(H)[ts]>Zrf1-i	Su(H)[ts]>Luc-i + Bleo	Su(H)[ts]>Zrf1-i + Bleo	Pros[ts]>Luc-i	Pros[ts]>Zrf1-i	Pros[ts]>Luc-i + Bleo	Pros[ts]>Zrf1-i + Bleo
1	1	0	7	0	3	6	40	49	3	15	17	42
2	0	0	33	0	4	5	30	12	8	64	76	24
3	6	0	18	0	15	0	19	18	17	16	21	80
4	8	1	14	0	0	27	51	30	5	6	43	27
5	7	0	3	1	23	9	32	35	37	19	51	31
6	6	0	8	4	30	7	41	35	6	48	39	59
7	1	2	17	0	0	3	25	16	9	10	34	16
8	0	0	5	1	26	37	19	16	23	10	44	71
9	13	1	37	0	16	0	63	16	28	19	43	59
10	11	0	6	0	22	2	10	22	9	18	54	56
11	3	1	9	0	7	9	4	21	4	37	44	37
12	3	0	23	1	8	3	39		5	6
13	5	0	37	1	2	4	22			19
14	0	0	38	0	22		20			22
15	8	3	43	0	17		19			21
16	14	1	53	0	13		13			20
17	22	0	45	0	24		16			27
18	19	2	64	0	15
19	0	1	57	0	17
20	1	1	21	0
21	5	1	26	0
22		0	29	0
23		0	23	0
24		0	28
25		2	48
26		0	14
27		0
28		3
29		1
30		0

## Sheet: Table G
S1 Data - Table G: Data for S1D Fig
Zrf knockdown in ISCs (pH3 count)
	EsgF/O>Luc-i	EsgF/O>Zrf1-i	EsgF/O>Luc-i + Bleo	EsgF/O>Zrf1-i + Bleo
1	0	0	31	0
2	6	0	19	0
3	4	0	18	0
4	2	0	35	0
5	10	0	12	0
6	13	0	19	0
7	0	0	17	0
8	8	0	10	0
9	1	0	10	0
10	6	0	16	0
11	5		33	0
12	1		19	1
13			22
14			14
15			23
16			18
17			16

## Sheet: Table H
S1 Data - Table H: Data for S1E Fig
Zrf knockdown in ISCs (pH3 count)
	EGT>Luc-i + Dl-LacZ	EGT>zrf1-i + Dl-LacZ	EGT>Luc-i + Dl-LacZ + Bleo	EGT>zrf1-i + Dl-LacZ + Bleo
1	10	8	19	17
2	2	0	17	21
3	12	1	23	18
4	10	0	38	8
5	30	4	33	10
6	5	0	13	22
7	15	0	32	12
8	6	3	48	2
9	28	2	15	3
10		0	75	11
11		3	10	7
12		2	42	11
13		1	26	3
14		4	36	9
15		5	18	4
16		15	19	14
17		9	21	16
18		5	30	12
19			20	6
20			15	10
21				6
22				12

## Sheet: Table I
S1 Data - Table I: Data for Fig 2A
Zrf1 expression in midguts relative to control using RpL32
	EGT> w1118	EGT>P{EP}G4964	EGT>P{EPgy2}Y14386	EGT>Zrf1[ORF.3XHA]	EGT>Zrf1[ORF.CC]
1	1.042	1.961	3.6835	3.618	5.823
2	1.086	2.485	2.9835	4.081	6.981
3	0.872	2.126	0.9553	3.604	6.447
4	0.914	1.537	3.8966	3.493	4.485
5	0.894			5.671	4.212

## Sheet: Table J
S1 Data - Table J: Data for Fig 2B
Zrf overexpression (with UAS) in intestinal progenitors (pH3 count)
	EGT>OreR	EGT>w1118	EGT>P{EPgy2}Y14386	EGT>Zrf1[ORF.3XHA]	EGT>Zrf1[ORF.CC]	EGT>OreR + Bleo	EGT>w1118	EGT>P{EPgy2}Y14386	EGT>Zrf1[ORF.3XHA]	EGT>Zrf1[ORF.CC]
1	1	2	1	8	0	6	21	23	23	15
2	1	1	0	1	5	10	14	33	24	35
3	1	0	1	8	3	10	6	24	17	32
4	5	2	3	6	0	10	3	16	20	68
5	6	2	6	2	0	12	15	23	33	15
6	9	0	6	4	2	12	5	20	7	38
7	9	2	0	0	2	17	12	15	30	35
8	13	1	7	4	0	8	5	31	25	35
9	4	5	4	5	5	23	9	15	19	36
10	14	2	0	1	0	10	9	15	20	27
11	2	0	14	0		13	2	42	24	11
12	1	0	4	1		22	8	7	23	34
13	2	2	14	4		8	8	21	7	6
14	2	2	20	2		17	5	6	31	28
15	13	3	12	12		16	5	12	24	44
16	4	3	7	10		7		26	47	44
17	15	0	19	1		6		28	8	37
18	7	3	13	4		17		40	48	24
19	12	0	23	5				22	12	23
20	5	0	3	3				41	19	19
21	3	0	24	8				26	17	11
22	4	1	9					33	20	40
23		0	5					24	21	15
24			21					8	26	13
25			4					45	24	6
26			2					43	19	14
27			17					36	26	46
28			16					36	37	15
29			10					31	35	41
30			5					44	33	10
31			8					65	33	27
32			25					54	36	7
33			13					39	27	63
34			1					34	11	13
35			0					32	16	2
36			11						13	12
37			4						15
38			23						9
39			3						18
40			8						1
41			7						0
42			6						25
43			2						8
44			4						24
45			3						13
46			3						9
47			10

[truncated: 15 more sheets: Table K, Table L, Table M, Table N, Table O, Table P, Table Q, Table R, Table S, Table T, Table U, Table V, Table W, Table X, Table Y]
